# Supplementary material for: Pathobiont-driven antibody sialylation through IL-10 undermines vaccination
Source: J Clin Invest. 2024 Dec 16;134(24):e179563. doi: 10.1172/JCI179563 (PMC11645145; doi:10.1172/JCI179563)
Supplement: Supporting data values [file jci-134-179563-s193.xlsx]

## Sheet: Fig.1B
				prior Sa Exposure	prior Sa Exposure
		Mock	IsdB	Mock	IsdB
	IL-23	897.002	813.884	991.454	844.581
	IL-1a	877.294	83.3461	2266.7	541.184
	IFN-r	807.771	248.765	13456.2	5350.14
	TNF-a	240.958	277.416	320.054	489.368
	MCP-1	978.404	593.948	2622.49	2787.36
	IL-12p70	223.874	186.33	519.009	849.341
	IL1b	194.082	319.054	204.436	363.566
	IL-10	500.08	424.31	684.18	2030.72
	IL-6	114.157	68.1536	3798.46	995.616
	IL-27	353.645	299.308	378.049	239.871
	IL-17A	228.685	358.69	321.663	395.031
	IFN-b	544.076	504.989	507.272	461.623
	GM-CSF	798.699	848.204	807.5	848.519

## Sheet: Fig.1C
IL-10 (ng/mL)
			prior Sa Exposure	prior Sa Exposure
	Mock	IsdB	Mock	IsdB
	6.8	1.5048	11.3707	10.0374
	4.43789	0.70486	5.23782	19.9033
	2.03809	1.23815	4.97118	19.6367
	0.971505	2.30473	4.70453	18.0368
	0.971505	1.77144	6.30441	19.37
	0	1.5048	6.03776	28.1693
	3.10466	0	0.438215	18.8367
	1.5048	0	0	15.637
	0	0.70486	3.37131	5.23782
	0	0.17157	1.77144	4.43789

## Sheet: Fig. 1D
f
		prior Sa Exposure	prior Sa Exposure	prior Sa Exposure	prior Sa Exposure
		Ctrl IgG	Ctrl IgG	aIL-10	aIL-10
	Spleen CFU/mL	Mock	IsdB	Mock	IsdB
		18000	76000	58000	1.5
		4000	2000	6400	1.5
		24000	400	18000	400
		14000	2000	46000	1.5
		2000	48000	52000	1.5
		18000	18000	400	1.5
		13200	2600	7200	15400
		11200	10000	17200	1.5
		16600	36000	10200	1.5
		52000	15400	15600	600

## Sheet: Fig. 1E
		prior Sa Exposure	prior Sa Exposure	prior Sa Exposure	prior Sa Exposure
		WT	WT	IL10KO	IL10KO
	Spleen CFU/mL	Mock	IsdB	Mock	IsdB
		1600	11000	6200	60
		4200	8200	2200	1
		9600	1800	40	1
		30200	40	1000	1
		13200	4600	1800	1
		4200	11200	130000	1
		400	700000	1000	1
		20400	4400	600	200
		25000	800	9000	1
		3000	14800	4400	1

## Sheet: Fig. 1F
		prior Sa Exposure	prior Sa Exposure	prior Sa Exposure	prior Sa Exposure
	phagocytosis (10^4 CFU/mL)	WT	WT	IL10KO	IL10KO
		Mock	IsdB	Mock	IsdB
		55.6	56	72.8	115.6
		64.8	66	72	125.2
		60.4	74.4	71.6	90
		68.4	64.4	75.6	96.4
		54	68.8	65.6	92.8

## Sheet: Fig. 1G
					rIL-10	rIL-10
			Mock	IsdB	Mock	IsdB
		Spleen CFU/mL	4600	40	78000	30000
			1200	600	62000	52000
			2800	1	56000	96000
			7600	120	156000	5600
			40000	1	11200	200
			31800	1	18400	320
			20200	1	19000	560
			440	1200	2600	20200
			320000	1	12800	2600
			389640	1	28600	80

## Sheet: Fig. 2A
	B cells
						prior Sa Exposure	prior Sa Exposure	prior Sa Exposure	prior Sa Exposure
	mIL-10 (pg/mL)	NT	LPS	10	1	NT	LPS	10	1
		0	32.594	268.27	102.882	11.9189	24.32	962.9	255.867
		90.4782	107.017	288.944	107.017	0	28.45	1190.31	293.079
		69.8047	115.286	297.213	90.4782	65.67	69.8047	1012.52	293.079

## Sheet: Fig. 2B
			mock	IsdB	LACB/IgG/mock	LACB/IgG/IsdB	LACB/aIL10/mock	LACB/aIL10/IsdB
		Spleen CFU/mL	36000	8600	14000	10000	8400	3400
			27200	3200	90000	12000	64000	720
			19000	5800	64000	26000	8000	1600
			62000	260	23800	16400	60000	4200
				2800	22600	12000	24000	2000

## Sheet: Fig. 2C
					prior Sa Exposure	prior Sa Exposure	prior Sa Exposure	prior Sa Exposure
			mock	IsdB	Mock+IgG	IsdB+IgG	Mock+aCD22	IsdB+aCD22
		Spleen CFU/mL	4800	1	4800	16400	200	140
			3600	40	7200	4600	6000	940
			104000	140	12800	18600	1200	8400
			8000	1	54000	10400	8200	740
			8400	780	8000	5800	10800	140
			820000	2160	1440	1840000	2000	400
			16400	58000	228000	7800	174000	600
			48000	600	6000	1680	264000	980
			102000	900	6600	8000	28000	740
			162000	1760		19000	5400	800
						3600
						7800

## Sheet: Fig. 2E
	CD45.1			prior Sa Exposure	prior Sa Exposure
	% of CD95+GL7+ GC B cells	Mock	IsdB	Mock	IsdB
		4.7	9.5	2.5	1
		2.9	9.2	3.6	5.7
		6.4	19	8.6	2.1
		13.7	16.5	12.1	8.2
		5.9	29.2	14	16.8
		1.4	19.1	3.6	6.1
		8.6	18.9	14.1	6.6
		7.7	32.7	0.5	25.4
				4.2	11.4
				3	8.1
				1.5	3.5
				3.8	4.1
					11.9
					5.7

[truncated: 60 more sheets: Fig. 2F, Fig. 2G, Fig. 2H, Fig. 3A, Fig. 3B, Fig. 3C, Fig. 3E, Fig. 4B, Fig. 4C, Fig. 4D, Fig. 4E, Fig. 4F, Fig. 4G, Fig. 5A, Fig. 5B, Fig. 5C, Fig. 5D, Figl. 5E, Fig. 6A, Fig. 6B …]
